# Supplementary material for: Differential Phosphorus Acquisition Strategies and Adaptive Mechanisms Evolved by Three Lespedeza Species to Tackle Phosphorus Deficiency
Source: Plants (Basel). 2025 Oct 10;14(20):3124. doi: 10.3390/plants14203124 (PMC12566934; doi:10.3390/plants14203124)
Supplement: Supplementary file 1 [file plants-14-03124-s001.zip]

Archive with 1 entries (1 files):
- plants-3859561-supplementary.pdf
